# Supplementary material for: Comparative genomic analysis of a new tellurite-resistant Psychrobacter strain isolated from the Antarctic Peninsula
Source: PeerJ. 2018 Feb 19;6:e4402. doi: 10.7717/peerj.4402 (PMC5822837; doi:10.7717/peerj.4402)
Supplement: Table S1 [file peerj-06-4402-s001.xlsx]

## Sheet: NCBI_data
	Table S1. Psychrobacter genome dataset used in this study.
	Species	Status	Organism/Name	Strain	Ecosystem	CladeID	BioSample	BioProject	Group	SubGroup	Assembly	Size (Mb)	GC%	Replicons	WGS	Scaffolds	Genes	Proteins	Release Date	Modify Date	Level	RefSeq FTP	GenBank FTP
	Psychrobacter	Species name has been published	Psychrobacter glacincola	BNF20 (DSM 102806)	Soil, King George Island, Antarctica	19517	SAMN04002326	PRJNA293364	Proteobacteria	Gammaproteobacteria	GCA_001411745.1	3.49062	0.428	-	LIQB01	18	2957	2867	2015-10-23	2015-10-25	Scaffold	ftp://ftp.ncbi.nlm.nih.gov/genomes/all/GCF/001/411/745/GCF_001411745.1_Psyc_v1	ftp://ftp.ncbi.nlm.nih.gov/genomes/all/GCA/001/411/745/GCA_001411745.1_Psyc_v1
			Psychrobacter cryohalolentis	K5	Aquatic, Siberian permafrost	19518	SAMN02598327	PRJNA13920	Proteobacteria	Gammaproteobacteria	GCA_000013905.1	3.1011	0.422468	chromosome:NC_007969.1/CP000323.1; plasmid 1:NC_007968.1/CP000324.1	-	2	2588	2510	2006-04-18	2015-07-30	Complete Genome	ftp://ftp.ncbi.nlm.nih.gov/genomes/all/GCF/000/013/905/GCF_000013905.1_ASM1390v1	ftp://ftp.ncbi.nlm.nih.gov/genomes/all/GCA/000/013/905/GCA_000013905.1_ASM1390v1
			Psychrobacter aquaticus	CMS 56	Mats, McMurdo Dry Valley, Antarctica	19517	SAMN02469418	PRJNA210528	Proteobacteria	Gammaproteobacteria	GCA_000471625.1	3.21641	0.431	-	AUSW01	38	2707	2620	2013-09-24	2015-08-15	Contig	ftp://ftp.ncbi.nlm.nih.gov/genomes/all/GCF/000/471/625/GCF_000471625.1_PsAq1.0	ftp://ftp.ncbi.nlm.nih.gov/genomes/all/GCA/000/471/625/GCA_000471625.1_PsAq1.0
			Psychrobacter lutiphocae	DSM 21542	Host-associated, Digestive system, Germany	21646	SAMN02441319	PRJNA187093	Proteobacteria	Gammaproteobacteria	GCA_000382145.1	3.17601	0.415	-	ARNF01	79	2600	2427	2013-04-23	2015-08-14	Scaffold	ftp://ftp.ncbi.nlm.nih.gov/genomes/all/GCF/000/382/145/GCF_000382145.1_ASM38214v1	ftp://ftp.ncbi.nlm.nih.gov/genomes/all/GCA/000/382/145/GCA_000382145.1_ASM38214v1
			Psychrobacter phenylpyruvicus	DSM 7000	Host-associated, Circulatory system	19515	SAMN02743348	PRJNA185653	Proteobacteria	Gammaproteobacteria	GCA_000685805.1	3.09805	0.417	-	JMKP01	106	2622	2464	2014-05-08	2015-08-16	Scaffold	ftp://ftp.ncbi.nlm.nih.gov/genomes/all/GCF/000/685/805/GCF_000685805.1_ASM68580v1	ftp://ftp.ncbi.nlm.nih.gov/genomes/all/GCA/000/685/805/GCA_000685805.1_ASM68580v1
			Psychrobacter phenylpyruvicus	NBRC 102152	Host-associated, Circulatory system	19515	SAMD00046704	PRJDB411	Proteobacteria	Gammaproteobacteria	GCA_001591185.1	3.05537	0.417	-	BCUH01	182	2532	2398	2016-02-23	2016-04-18	Contig	ftp://ftp.ncbi.nlm.nih.gov/genomes/all/GCF/001/591/185/GCF_001591185.1_ASM159118v1	ftp://ftp.ncbi.nlm.nih.gov/genomes/all/GCA/001/591/185/GCA_001591185.1_ASM159118v1
			Psychrobacter arcticus	273-4	Soil, Siberian permafrost	19518	SAMN02598544	PRJNA9633	Proteobacteria	Gammaproteobacteria	GCA_000012305.1	2.6507	0.428	chromosome:NC_007204.1/CP000082.1	-	1	2231	2130	2005-07-20	2015-07-30	Complete Genome	ftp://ftp.ncbi.nlm.nih.gov/genomes/all/GCF/000/012/305/GCF_000012305.1_ASM1230v1	ftp://ftp.ncbi.nlm.nih.gov/genomes/all/GCA/000/012/305/GCA_000012305.1_ASM1230v1
			Psychrobacter alimentarius	PAMC 27889	Rock, Rocky Desert, Antarctica	50771	SAMN04549283	PRJNA315071	Proteobacteria	Gammaproteobacteria	GCA_001606025.1	3.34944	0.428823	chromosome:NZ_CP014945.1/CP014945.1; plasmid pPAMC27889:NZ_CP014946.1/CP014946.1	-	2	2777	2678	2016-04-04	2016-04-07	Complete Genome	ftp://ftp.ncbi.nlm.nih.gov/genomes/all/GCF/001/606/025/GCF_001606025.1_ASM160602v1	ftp://ftp.ncbi.nlm.nih.gov/genomes/all/GCA/001/606/025/GCA_001606025.1_ASM160602v1
			Psychrobacter urativorans	R10.10B	Soil, Antarctica	-	SAMN04076494	PRJNA295628	Proteobacteria	Gammaproteobacteria	GCA_001298525.1	2.93158	0.420753	chromosome:NZ_CP012678.1/CP012678.1; plasmid 1:NZ_CP012707.1/CP012707.1; plasmid 2:NZ_CP012708.1/CP012708.1; plasmid 3:NZ_CP012709.1/CP012709.1; plasmid 4:NZ_CP012710.1/CP012710.1; plasmid 5:NZ_CP012711.1/CP012711.1	-	6	2500	2359	2015-09-24	2016-03-28	Complete Genome	ftp://ftp.ncbi.nlm.nih.gov/genomes/all/GCF/001/298/525/GCF_001298525.1_ASM129852v1	ftp://ftp.ncbi.nlm.nih.gov/genomes/all/GCA/001/298/525/GCA_001298525.1_ASM129852v1
			Psychrobacter pacificensis	DSM 23406	Seawater, Japan	50771	SAMN05660405	PRJEB15785	Proteobacteria	Gammaproteobacteria	GCA_900101915.1 (partial)	3.06258	0.44	-	FNAL01	61	2715	2666	2016-10-20	2016-10-20	Scaffold	-	ftp://ftp.ncbi.nlm.nih.gov/genomes/all/GCA/900/101/915/GCA_900101915.1_IMG-taxon_2599185216_annotated_assembly
			Psychrobacter piscatorii	LQ58	Sediment, Marine Hydrothermal Vent, East Pacific Rise, Pacific Ocean	50771	SAMN04270327	PRJNA302210	Proteobacteria	Gammaproteobacteria	GCA_001444505.1	3.08931	0.44	-	LNDJ01	139	2667	2557	2015-11-17	2016-04-08	Contig	ftp://ftp.ncbi.nlm.nih.gov/genomes/all/GCF/001/444/505/GCF_001444505.1_ASM144450v1	ftp://ftp.ncbi.nlm.nih.gov/genomes/all/GCA/001/444/505/GCA_001444505.1_ASM144450v1
		These unnamed isolates have not yet been characterized using traditional methods, or the species name has not yet been validly published.	Psychrobacter sp.	TB15	Host-associated, Sponge, Antarctic	24972	SAMN02597460	PRJNA228323	Proteobacteria	Gammaproteobacteria	GCA_000511655.1	3.06684	0.448	-	AYXN01	43	2599	2484	2013-12-20	2015-08-15	Scaffold	ftp://ftp.ncbi.nlm.nih.gov/genomes/all/GCF/000/511/655/GCF_000511655.1_PsyTB15_v1.0	ftp://ftp.ncbi.nlm.nih.gov/genomes/all/GCA/000/511/655/GCA_000511655.1_PsyTB15_v1.0
			Psychrobacter sp.	P11F6	Host-associated, Tunicates ascidians, Marine, Arctic	23473	SAMN03975699	PRJNA292373	Proteobacteria	Gammaproteobacteria	GCA_001435295.1	3.515	0.427911	chromosome:NZ_CM003594.1/CM003594.1; plasmid pPspP11F6a:NZ_CM003595.1/CM003595.1	LJCE01	2	2911	2790	2015-11-04	2016-01-27	Chromosome	ftp://ftp.ncbi.nlm.nih.gov/genomes/all/GCF/001/435/295/GCF_001435295.1_ASM143529v1	ftp://ftp.ncbi.nlm.nih.gov/genomes/all/GCA/001/435/295/GCA_001435295.1_ASM143529v1
			Psychrobacter sp.	ENNN9_III	Estuarine water, Aveiro, Portugal	41896	SAMN04287219	PRJNA259242	Proteobacteria	Gammaproteobacteria	GCA_001462175.1	2.989	0.427	-	LNUO01	210	2485	2269	2015-12-08	2015-12-10	Contig	ftp://ftp.ncbi.nlm.nih.gov/genomes/all/GCF/001/462/175/GCF_001462175.1_PsyENNN9_III1.0	ftp://ftp.ncbi.nlm.nih.gov/genomes/all/GCA/001/462/175/GCA_001462175.1_PsyENNN9_III1.0
			Psychrobacter sp.	PRwf-1	Host-associated, Skin, Off the coast, northeastern Puerto Rico	19515	SAMN02598345	PRJNA15759	Proteobacteria	Gammaproteobacteria	GCA_000016885.1	2.99505	0.448661	chromosome:NC_009524.1/CP000713.1; plasmid pRWF101:NC_009516.1/CP000714.1; plasmid pRWF102:NC_009517.1/CP000715.1	-	3	2490	2385	2007-06-04	2015-07-30	Complete Genome	ftp://ftp.ncbi.nlm.nih.gov/genomes/all/GCF/000/016/885/GCF_000016885.1_ASM1688v1	ftp://ftp.ncbi.nlm.nih.gov/genomes/all/GCA/000/016/885/GCA_000016885.1_ASM1688v1
			Psychrobacter sp.	G	King George Island, Antarctica	19518	SAMN02603914	PRJNA209108	Proteobacteria	Gammaproteobacteria	GCA_000418305.1	3.114	0.423764	chromosome:NC_021661.1/CP006265.1; plasmid PsyG_26:NC_021668.1/CP006266.1; plasmid PsyG_3:NC_021669.1/CP006268.1; plasmid PsyG_4:NC_021662.1/CP006267.1	-	4	2615	2531	2013-07-05	2015-08-14	Complete Genome	ftp://ftp.ncbi.nlm.nih.gov/genomes/all/GCF/000/418/305/GCF_000418305.1_ASM41830v1	ftp://ftp.ncbi.nlm.nih.gov/genomes/all/GCA/000/418/305/GCA_000418305.1_ASM41830v1
			Psychrobacter sp.	P2G3	Host-associated, Tunicates ascidians, Marine, Arctic	-	SAMN03975700	PRJNA292374	Proteobacteria	Gammaproteobacteria	GCA_001593285.1	3.36662	0.418576	chromosome:NZ_CP012529.1/CP012529.1; plasmid pPspP2G3a:NZ_CP012530.1/CP012530.1; plasmid pPspP2G3b:NZ_CP012531.1/CP012531.1; plasmid pPspP2G3c:NZ_CP012532.1/CP012532.1	-	4	2775	2658	2016-03-03	2016-08-19	Complete Genome	ftp://ftp.ncbi.nlm.nih.gov/genomes/all/GCF/001/593/285/GCF_001593285.1_ASM159328v1	ftp://ftp.ncbi.nlm.nih.gov/genomes/all/GCA/001/593/285/GCA_001593285.1_ASM159328v1
			Psychrobacter sp.	P11G5	Host-associated, Tunicates ascidians, Marine, Arctic	-	SAMN03975702	PRJNA292376	Proteobacteria	Gammaproteobacteria	GCA_001593305.1	3.51914	0.418214	chromosome:NZ_CP012533.1/CP012533.1; plasmid pPspP11G5a:NZ_CP012534.1/CP012534.1; plasmid pPspP11G5b:NZ_CP012535.1/CP012535.1; plasmid pPspP11G5c:NZ_CP012536.1/CP012536.1; plasmid pPspP11G5d:NZ_CP012537.1/CP012537.1; plasmid pPspP11G5e:NZ_CP012538.1/CP012538.1; plasmid pPspP11G5f:NZ_CP012539.1/CP012539.1; plasmid pPspP11G5g:NZ_CP012540.1/CP012540.1	-	8	2902	2792	2016-03-03	2016-08-18	Complete Genome	ftp://ftp.ncbi.nlm.nih.gov/genomes/all/GCF/001/593/305/GCF_001593305.1_ASM159330v1	ftp://ftp.ncbi.nlm.nih.gov/genomes/all/GCA/001/593/305/GCA_001593305.1_ASM159330v1
			Psychrobacter sp.	AntiMn-1	Deep-sea sediment, Pacific Ocean	-	SAMN04098990	PRJNA296583	Proteobacteria	Gammaproteobacteria	GCA_001854065.1	3.13812	0.439	chromosome:NZ_CP012969.1/CP012969.1	-	1	2709	2577	2016-10-26	2016-10-30	Complete Genome	ftp://ftp.ncbi.nlm.nih.gov/genomes/all/GCF/001/854/065/GCF_001854065.1_ASM185406v1	ftp://ftp.ncbi.nlm.nih.gov/genomes/all/GCA/001/854/065/GCA_001854065.1_ASM185406v1
			Psychrobacter sp.	P11G3	Host-associated, Tunicates ascidians, Marine, Arctic	50771	SAMN03975701	PRJNA292375	Proteobacteria	Gammaproteobacteria	GCA_001435845.1	3.28286	0.428559	chromosome:NZ_CM003596.1/CM003596.1; plasmid pPspP11G3a:NZ_CM003597.1/CM003597.1; plasmid pPspP11G3b:NZ_CM003598.1/CM003598.1; plasmid pPspP11G3c:NZ_CM003599.1/CM003599.1; plasmid pPspP11G3d:NZ_CM003600.1/CM003600.1	LJCF01	5	2668	2569	2015-11-04	2015-11-12	Chromosome	ftp://ftp.ncbi.nlm.nih.gov/genomes/all/GCF/001/435/845/GCF_001435845.1_ASM143584v1	ftp://ftp.ncbi.nlm.nih.gov/genomes/all/GCA/001/435/845/GCA_001435845.1_ASM143584v1
			Psychrobacter sp.	1501(2011)	Host-associated, Circulatory system	19515	SAMN00259686	PRJNA65121	Proteobacteria	Gammaproteobacteria	GCA_000213615.1	3.23482	0.417	-	AFHU01	28	2525	2385	2011-05-13	2015-08-19	Scaffold	ftp://ftp.ncbi.nlm.nih.gov/genomes/all/GCF/000/213/615/GCF_000213615.1_ASM21361v1	ftp://ftp.ncbi.nlm.nih.gov/genomes/all/GCA/000/213/615/GCA_000213615.1_ASM21361v1
			Psychrobacter sp.	PAMC 21119	Soil, Antarctica	19517	SAMN02470160	PRJNA76621	Proteobacteria	Gammaproteobacteria	GCA_000247495.2	3.51072	0.433	-	AHVZ01	42	2885	2769	2012-02-09	2015-08-14	Contig	ftp://ftp.ncbi.nlm.nih.gov/genomes/all/GCF/000/247/495/GCF_000247495.1_ASM24749v2	ftp://ftp.ncbi.nlm.nih.gov/genomes/all/GCA/000/247/495/GCA_000247495.2_ASM24749v2
			Psychrobacter sp.	Cmf 22.2	Host-associated, Ruditapes decussatus, Galicia, Spain	-	SAMN06020701	PRJNA353858	Proteobacteria	Gammaproteobacteria	GCA_001921745.1	3.19012	0.426	-	MRYA01	100	2626	2545	2016-12-24	2016-12-27	Contig	ftp://ftp.ncbi.nlm.nih.gov/genomes/all/GCF/001/921/745/GCF_001921745.1_ASM192174v1	ftp://ftp.ncbi.nlm.nih.gov/genomes/all/GCA/001/921/745/GCA_001921745.1_ASM192174v1
			Psychrobacter sp.	Rd 27.2	Host-associated, Ruditapes decussatus, Galicia, Spain	-	SAMN06020700	PRJNA353858	Proteobacteria	Gammaproteobacteria	GCA_001921755.1	3.07349	0.47	-	MRYB01	197	2504	2411	2016-12-24	2016-12-27	Contig	ftp://ftp.ncbi.nlm.nih.gov/genomes/all/GCF/001/921/755/GCF_001921755.1_ASM192175v1	ftp://ftp.ncbi.nlm.nih.gov/genomes/all/GCA/001/921/755/GCA_001921755.1_ASM192175v1
			Psychrobacter sp.	C 20.9	Host-associated, Ruditapes decussatus, Galicia, Spain	50771	SAMN06020697	PRJNA353858	Proteobacteria	Gammaproteobacteria	GCA_001921765.1	3.14314	0.439	-	MRYC01	60	2740	2622	2016-12-24	2016-12-27	Contig	ftp://ftp.ncbi.nlm.nih.gov/genomes/all/GCF/001/921/765/GCF_001921765.1_ASM192176v1	ftp://ftp.ncbi.nlm.nih.gov/genomes/all/GCA/001/921/765/GCA_001921765.1_ASM192176v1
			Psychrobacter sp.	TB2	Host-associated, Sponge, Antarctic	24972	SAMN02471748	PRJNA228349	Proteobacteria	Gammaproteobacteria	GCA_000508345.1	3.03323	0.448	-	AYUI01	47	2565	2445	2013-12-16	2015-08-15	Scaffold	ftp://ftp.ncbi.nlm.nih.gov/genomes/all/GCF/000/508/345/GCF_000508345.1_PsyTB2_v1.0	ftp://ftp.ncbi.nlm.nih.gov/genomes/all/GCA/000/508/345/GCA_000508345.1_PsyTB2_v1.0
			Psychrobacter sp.	TB47	Host-associated, Sponge, Antarctic	19517	SAMN02597461	PRJNA228382	Proteobacteria	Gammaproteobacteria	GCA_000511045.1	3.54418	0.434	-	AYXZ01	170	3040	2732	2013-12-18	2015-08-15	Scaffold	ftp://ftp.ncbi.nlm.nih.gov/genomes/all/GCF/000/511/045/GCF_000511045.1_PsyTB47_v1.0	ftp://ftp.ncbi.nlm.nih.gov/genomes/all/GCA/000/511/045/GCA_000511045.1_PsyTB47_v1.0
			Psychrobacter sp.	TB67	Host-associated, Sponge, Antarctic	19517	SAMN02597462	PRJNA228384	Proteobacteria	Gammaproteobacteria	GCA_000511065.1	3.58563	0.434	-	AYYA01	86	3038	2906	2013-12-18	2015-08-15	Scaffold	ftp://ftp.ncbi.nlm.nih.gov/genomes/all/GCF/000/511/065/GCF_000511065.1_PsyTB67_v1.0	ftp://ftp.ncbi.nlm.nih.gov/genomes/all/GCA/000/511/065/GCA_000511065.1_PsyTB67_v1.0
			Psychrobacter sp.	AC24	Host-associated, Sponge, Antarctic	19517	SAMN02597459	PRJNA228289	Proteobacteria	Gammaproteobacteria	GCA_000511635.1	3.57452	0.434	-	AYXM01	88	3017	2887	2013-12-20	2015-08-15	Scaffold	ftp://ftp.ncbi.nlm.nih.gov/genomes/all/GCF/000/511/635/GCF_000511635.1_PsyAC24_v1.0	ftp://ftp.ncbi.nlm.nih.gov/genomes/all/GCA/000/511/635/GCA_000511635.1_PsyAC24_v1.0
			Psychrobacter sp.	SHUES1	Alkaline soil, Shangai, China	-	SAMN04992873	PRJNA321378	Proteobacteria	Gammaproteobacteria	GCA_001652315.1	3.11559	0.436	-	LXWA01	115	2646	2494	2016-05-25	2016-08-19	Scaffold	ftp://ftp.ncbi.nlm.nih.gov/genomes/all/GCF/001/652/315/GCF_001652315.1_ASM165231v1	ftp://ftp.ncbi.nlm.nih.gov/genomes/all/GCA/001/652/315/GCA_001652315.1_ASM165231v1
			Psychrobacter sp.	JCM 18900	Host-associated, Frozen marine animals	35027	SAMD00000009	PRJDB884	Proteobacteria	Gammaproteobacteria	GCA_000586415.1	3.27264	0.427	-	BAWG01	35	2928	2893	2014-03-05	2014-05-02	Contig	-	ftp://ftp.ncbi.nlm.nih.gov/genomes/all/GCA/000/586/415/GCA_000586415.1_ASM58641v1
			Psychrobacter sp.	JCM 18901	Host-associated, Frozen marine animals	35027	SAMD00000010	PRJDB885	Proteobacteria	Gammaproteobacteria	GCA_000586435.1	3.14583	0.427	-	BAWH01	58	2914	2875	2014-03-05	2014-05-02	Contig	-	ftp://ftp.ncbi.nlm.nih.gov/genomes/all/GCA/000/586/435/GCA_000586435.1_ASM58643v1
			Psychrobacter sp.	JCM 18902	Host-associated, Frozen marine animals	23473	SAMD00000011	PRJDB883	Proteobacteria	Gammaproteobacteria	GCA_000586455.1	3.27433	0.429	-	BAWI01	33	2838	2798	2014-03-05	2014-05-02	Contig	ftp://ftp.ncbi.nlm.nih.gov/genomes/all/GCF/000/586/455/GCF_000586455.1_ASM58645v1	ftp://ftp.ncbi.nlm.nih.gov/genomes/all/GCA/000/586/455/GCA_000586455.1_ASM58645v1
			Psychrobacter sp.	JCM 18903	Host-associated, Frozen marine animals	23473	SAMD00000012	PRJDB886	Proteobacteria	Gammaproteobacteria	GCA_000586475.1	3.42796	0.427	-	BAWJ01	56	3044	3004	2014-03-05	2014-05-02	Contig	ftp://ftp.ncbi.nlm.nih.gov/genomes/all/GCF/000/586/475/GCF_000586475.1_ASM58647v1	ftp://ftp.ncbi.nlm.nih.gov/genomes/all/GCA/000/586/475/GCA_000586475.1_ASM58647v1
			Psychrobacter sp.	B29-1	Seawater, Indian Ocean	50771	SAMN05278111	PRJNA326465	Proteobacteria	Gammaproteobacteria	GCA_001742065.1	3.19928	0.428	-	MAJM01	9	2697	2600	2016-09-22	2016-09-22	Scaffold	-	ftp://ftp.ncbi.nlm.nih.gov/genomes/all/GCA/001/742/065/GCA_001742065.1_ASM174206v1
